# Supplementary material for: A new species of Neohagenulus Traver, 1938 from Hispaniola (Ephemeroptera, Leptophlebiidae, Hagenulinae, Hagenulini)
Source: Zookeys. 2021 Nov 10;1070:41–50. doi: 10.3897/zookeys.1070.73484 (PMC8599384; doi:10.3897/zookeys.1070.73484)
Supplement: XML Treatment for Neohagenulus hodeceki [file zookeys.1070.73484-treatment1.xml]

<!DOCTYPE tp:taxon-treatment
  PUBLIC "-//TaxonX//DTD Taxonomic Treatment Publishing DTD v0 20100105//EN" "tax-treatment-NSO.dtd">
<tp:taxon-treatment xmlns:tp="http://www.plazi.org/taxpub"><tp:treatment-meta><kwd-group><label>Taxon classification</label><kwd>
              <named-content content-type="kingdom">Animalia</named-content>
            </kwd><kwd>
              <named-content content-type="order">Ephemeroptera</named-content>
            </kwd><kwd>
              <named-content content-type="family">Leptophlebiidae</named-content>
            </kwd></kwd-group><mixed-citation publication-type="journal"><person-group><name><surname>Sartori</surname><given-names>Michel</given-names></name></person-group><article-title>A new species of <italic><tp:taxon-name><tp:taxon-name-part taxon-name-part-type="genus" reg="Neohagenulus">Neohagenulus</tp:taxon-name-part></tp:taxon-name></italic> Traver, 1938 from Hispaniola (<tp:taxon-name><tp:taxon-name-part taxon-name-part-type="order">Ephemeroptera</tp:taxon-name-part></tp:taxon-name>, <tp:taxon-name><tp:taxon-name-part taxon-name-part-type="family">Leptophlebiidae</tp:taxon-name-part></tp:taxon-name>, <tp:taxon-name><tp:taxon-name-part taxon-name-part-type="class">Hagenulinae</tp:taxon-name-part></tp:taxon-name>, <tp:taxon-name><tp:taxon-name-part taxon-name-part-type="tribe">Hagenulini</tp:taxon-name-part></tp:taxon-name>)</article-title><source>Zookeys</source><day>10</day><month>11</month><year>2021</year><volume>1070</volume><fpage>41</fpage><lpage>50</lpage><pub-id pub-id-type="doi">10.3897/zookeys.1070.73484</pub-id></mixed-citation></tp:treatment-meta><tp:nomenclature><tp:taxon-name>
            <object-id xmlns:xlink="http://www.w3.org/1999/xlink" content-type="arpha" xlink:type="simple">D29523E8-62E8-5AD6-8AB1-E22F8950AB8D</object-id>
            <tp:taxon-name-part taxon-name-part-type="genus" reg="Neohagenulus">Neohagenulus</tp:taxon-name-part>
            <tp:taxon-name-part taxon-name-part-type="species" reg="hodeceki">hodeceki</tp:taxon-name-part>
            <object-id xmlns:xlink="http://www.w3.org/1999/xlink" content-type="zoobank" xlink:type="simple">http://zoobank.org/FDBF727E-87FD-4120-9E62-BDBCECBA8659</object-id>
          </tp:taxon-name><tp:taxon-status xmlns:xlink="http://www.w3.org/1999/xlink" xlink:type="simple">sp. nov.</tp:taxon-status></tp:nomenclature><tp:treatment-sec sec-type="material" id="SECID0EFEAC"><title>Material.</title><p><bold><italic>Holotype</italic></bold>. Dominican Republic male nymph in ethanol, La Vega Province, Valle Nuevo National Park, <named-content xmlns:xlink="http://www.w3.org/1999/xlink" content-type="dwc:verbatimCoordinates" xlink:type="simple"><named-content content-type="geo-json" specific-use="{&#34;type&#34;:&#34;Point&#34;,&#34;coordinates&#34;:[-70.578889,18.866944]}" id="NCID0EREAC" xlink:type="simple">18°52'01"N, 70°34'44"W</named-content></named-content>, 12 Jul. 2021, ca 900 m a.s.l., J. Hodeček leg. (GBIFCH00834690) [MZL] <bold><italic>Paratypes</italic></bold>. 5 nymphs in ethanol [MNHNSD] (MNHNSD 11.05 – MNHNSD 11.09), 12 nymphs in ethanol (GBIFCH00834691), 2 female nymphs on slide (GBIFCH00604114-GBIFCH00604115), same data as holotype. [MZL]</p></tp:treatment-sec><tp:treatment-sec sec-type="material" id="SECID0EZEAC"><title>Other material.</title><p>Dominican Republic 1 nymph, La Vega Province, Armando Bermúdez National Park, <named-content xmlns:xlink="http://www.w3.org/1999/xlink" content-type="dwc:verbatimCoordinates" xlink:type="simple"><named-content content-type="geo-json" specific-use="{&#34;type&#34;:&#34;Point&#34;,&#34;coordinates&#34;:[-70.864083,19.067222]}" id="NCID0ECFAC" xlink:type="simple">19°04'02"N 70°51'50.7"W</named-content></named-content>, ca 1100 m a.s.l., 15 Jul. 2021, J. Hodeček leg. (GBIFCH00834694) [MZL]</p></tp:treatment-sec><tp:treatment-sec sec-type="etymology" id="SECID0EHFAC"><title>Etymology.</title><p>The new species is named after its collector, Dr Jiří Hodeček (CHUV, Lausanne), forensic entomologist.</p></tp:treatment-sec><tp:treatment-sec sec-type="description" id="SECID0EMFAC"><title>Description.</title><p><bold><italic><tp:taxon-name><tp:taxon-name-part taxon-name-part-type="genus" reg="Nymph">Nymph</tp:taxon-name-part></tp:taxon-name></italic></bold> (not mature): body length up to 7 mm, cerci slightly longer than body length, paracercus longer than cerci.</p><p><bold><italic>Coloration.</italic></bold> Cuticular coloration evenly light brown on whole body; hypodermal coloration as in Fig. <xref ref-type="fig" rid="F1">1</xref>: head washed with grey, darker between ocelli, convex band between antennae, upper portion of male eyes black; prothorax greyish laterally and on posterior margin, mesothorax with blackish tracheation laterally, with maculae posteriorly; legs light brown, apex of femora with blackish dots, tarsi darker than tibiae; abdominal tergites I–V light brown with posterior black band larger laterally and with two antero-submedian maculae, tergites VI–VIII greyish brown, posterior margin and sagittal line light brown, tergite IX paler than previous ones, tergite X medium brown; sternites uniformly light brown, last two darker; cerci uniformly light brown.</p><fig id="F1" position="float" orientation="portrait"><object-id xmlns:xlink="http://www.w3.org/1999/xlink" content-type="doi" xlink:type="simple">10.3897/zookeys.1070.73484.figure1</object-id><object-id xmlns:xlink="http://www.w3.org/1999/xlink" content-type="arpha" xlink:type="simple">5A41CFF5-28E2-5302-BFAD-0FD9D4B08F92</object-id><label>Figure 1.</label><caption><p><italic><tp:taxon-name><tp:taxon-name-part taxon-name-part-type="genus" reg="Neohagenulus">Neohagenulus</tp:taxon-name-part><tp:taxon-name-part taxon-name-part-type="species" reg="hodeceki">hodeceki</tp:taxon-name-part></tp:taxon-name></italic> sp. nov., nymphal habitus <bold>A</bold> dorsal view <bold>B</bold> lateral view <bold>C</bold> ventral view. Scale bar: 1 mm.</p></caption><graphic xmlns:xlink="http://www.w3.org/1999/xlink" xlink:href="zookeys-1070-041-g001.jpg" position="float" orientation="portrait" xlink:type="simple" id="oo_609353.jpg"><uri content-type="original_file" xlink:type="simple">https://binary.pensoft.net/fig/609353</uri></graphic></fig><p><bold><italic>Mouthparts.</italic></bold> Labrum (Fig. <xref ref-type="fig" rid="F2">2A</xref>) larger than clypeus, about two times broader than long, dorsally with two rows of long and thin setae, proximal row very close to distal margin, tuft of long setae laterally, more abundant at anterolateral corner, ventrally with two submedian fields of long and stout setae, antero-median emargination smooth, with four equally sized denticles (Fig. <xref ref-type="fig" rid="F2">2B</xref>). Mandibles outer margin regularly convex, with tuft of small and thin setae in middle, with outer and inner incisors composed of three teeth, outer margins slightly serrated, prostheca with stout and long process and well-developed tuft of thin setae (Fig. <xref ref-type="fig" rid="F2">2C</xref>). Maxillary palp three-segmented (Fig. <xref ref-type="fig" rid="F2">2D</xref>), second segment ca 1.25× length of segment 1, segment 3 conical, outer margin concave near apex, ca 1.5× longer than wide and 0.50‒0.60× length of segment two, crown of the galea-lacinia with subapical setae arranged in two rows of 8‒9 laterally and 11‒12 centrally. Hypopharynx with lingua convex, with deep incision distally, lateral processes well developed, but shorter than lingua, slightly curved inwards; superlinguae laterally expanded, distal margin covered with long setae up to the tip (Fig. <xref ref-type="fig" rid="F3">3B</xref>). Labium (Fig. <xref ref-type="fig" rid="F3">3A</xref>) with narrow glossae, with stout setae at apex, paraglossae rhomboid, outer margin almost straight, with numerous long setae laterally and apically; labial palp three-segmented, first and second segments subequal in length, or segment two slightly longer, third segment ca 0.35‒0.40× length of segment two, 2.5‒2.6× longer than wide.</p><fig id="F2" position="float" orientation="portrait"><object-id xmlns:xlink="http://www.w3.org/1999/xlink" content-type="doi" xlink:type="simple">10.3897/zookeys.1070.73484.figure2</object-id><object-id xmlns:xlink="http://www.w3.org/1999/xlink" content-type="arpha" xlink:type="simple">6588B31F-731C-5CD0-ABEE-D61FA9D1615C</object-id><label>Figure 2.</label><caption><p><italic><tp:taxon-name><tp:taxon-name-part taxon-name-part-type="genus" reg="Neohagenulus">Neohagenulus</tp:taxon-name-part><tp:taxon-name-part taxon-name-part-type="species" reg="hodeceki">hodeceki</tp:taxon-name-part></tp:taxon-name></italic> sp. nov. mouthparts <bold>A</bold> labrum in dorsal view <bold>B</bold> antero-median emargination of the labrum <bold>C</bold> left mandible <bold>D</bold> maxilla. Scale bars: 0.2 mm (<bold>A</bold>, <bold>C</bold>, <bold>D</bold>); 0.05 mm (<bold>B</bold>).</p></caption><graphic xmlns:xlink="http://www.w3.org/1999/xlink" xlink:href="zookeys-1070-041-g002.jpg" position="float" orientation="portrait" xlink:type="simple" id="oo_609354.jpg"><uri content-type="original_file" xlink:type="simple">https://binary.pensoft.net/fig/609354</uri></graphic></fig><p><bold><italic>Thorax.</italic></bold> Forelegs with femora ca 2.5× longer than wide, outer margin with row of very long and thin setae, together with apical and subapical rows of long, stout and pointed setae, inner margin with subapical row of long and stout setae (shorter than those on the outer margin), with small stout setae in proximal part, dorsal surface with scattered small to medium-sized stout setae; tibiae shorter than femora, with long and thin setae on outer margin, inner margin with several rows of stout small to medium-sized setae; tarsi only with thin setae, claw moderately hooked, with a row of 12‒14 teeth, increasing in size distally (Fig. <xref ref-type="fig" rid="F3">3C</xref>). Midlegs similar to forelegs, except inner margin of tibiae with fewer stout setae. Hindlegs with femora almost 3× longer than wide, similar to forelegs in ornamentation except outer margin with shorter and less numerous thin setae; hind tibia shorter than femora, with outer margin covered with long and thin setae, together with short and medium-sized stout and pointed setae, inner margin with marginal row of short and submarginal row of longer stout setae (Fig. <xref ref-type="fig" rid="F3">3D</xref>). Fore wingpad markedly different between male and female nymphs: in males, evenly brown with veins hardly visible (Fig. <xref ref-type="fig" rid="F1">1A</xref>), in females with longitudinal veins well marked, crossveins flanked with dark brown bands (Fig. <xref ref-type="fig" rid="F4">4A</xref>); in both sexes, base of wingpads tinted with brown in costal, subcostal and anal fields. Hind wingpad very small, tinted with greyish brown at base, with costal process large and slightly pointed, almost as long as the rounded apex of wing (Fig. <xref ref-type="fig" rid="F4">4B</xref>).</p><fig id="F3" position="float" orientation="portrait"><object-id xmlns:xlink="http://www.w3.org/1999/xlink" content-type="doi" xlink:type="simple">10.3897/zookeys.1070.73484.figure3</object-id><object-id xmlns:xlink="http://www.w3.org/1999/xlink" content-type="arpha" xlink:type="simple">7B384CDD-FC4D-51CF-8CDC-80211F7A3EA4</object-id><label>Figure 3.</label><caption><p><italic><tp:taxon-name><tp:taxon-name-part taxon-name-part-type="genus" reg="Neohagenulus">Neohagenulus</tp:taxon-name-part><tp:taxon-name-part taxon-name-part-type="species" reg="hodeceki">hodeceki</tp:taxon-name-part></tp:taxon-name></italic> sp. nov. mouthparts and legs <bold>A</bold> labium <bold>B</bold> hypopharynx <bold>C</bold> claw <bold>D</bold> detail of hind tibia. Scale bars: 0.2 mm (<bold>A–C</bold>); 0.1 mm (<bold>D</bold>)</p></caption><graphic xmlns:xlink="http://www.w3.org/1999/xlink" xlink:href="zookeys-1070-041-g003.jpg" position="float" orientation="portrait" xlink:type="simple" id="oo_609355.jpg"><uri content-type="original_file" xlink:type="simple">https://binary.pensoft.net/fig/609355</uri></graphic></fig><p><bold><italic>Abdomen</italic></bold>. Posterior margin of tergites I‒III smooth, of segments IV‒VIII with small needle-like denticles, slightly increasing in size posteriorly, tergites IX and X with triangular denticles; posterior margin of sternite IX concave in the middle (Fig. <xref ref-type="fig" rid="F4">4C</xref>); posterolateral projections on abdominal segments II‒IX, increasing in size posteriorly (Fig. <xref ref-type="fig" rid="F4">4C</xref>); gills present on segments I‒VII alike, each gill deeply forked almost at base (Fig. <xref ref-type="fig" rid="F4">4D</xref>) with purplish longitudinal and lateral tracheations, size of gills in decreasing order: II=V&gt;III&gt;IV=VI&gt;I&gt;VII. Cerci with whorls of small setae at the end of each segment.</p><fig id="F4" position="float" orientation="portrait"><object-id xmlns:xlink="http://www.w3.org/1999/xlink" content-type="doi" xlink:type="simple">10.3897/zookeys.1070.73484.figure4</object-id><object-id xmlns:xlink="http://www.w3.org/1999/xlink" content-type="arpha" xlink:type="simple">AB050C6B-865B-51BD-BCEF-0B8918E8B2D6</object-id><label>Figure 4.</label><caption><p><italic><tp:taxon-name><tp:taxon-name-part taxon-name-part-type="genus" reg="Neohagenulus">Neohagenulus</tp:taxon-name-part><tp:taxon-name-part taxon-name-part-type="species" reg="hodeceki">hodeceki</tp:taxon-name-part></tp:taxon-name></italic> sp. nov. thorax and abdomen. <bold>A</bold> female fore wingpad <bold>B</bold> female hind wingpad (same specimen) <bold>C</bold> abdomen in ventral view (arrows indicate posterolateral projections on segments II‒IX) <bold>D</bold> gill IV. Scale bars: 0.5 mm (<bold>A</bold>, <bold>D</bold>), 0.2 mm (<bold>B</bold>), 1 mm (<bold>C</bold>).</p></caption><graphic xmlns:xlink="http://www.w3.org/1999/xlink" xlink:href="zookeys-1070-041-g004.jpg" position="float" orientation="portrait" xlink:type="simple" id="oo_609356.jpg"><uri content-type="original_file" xlink:type="simple">https://binary.pensoft.net/fig/609356</uri></graphic></fig><p>Male imago, female imago, eggs unknown.</p></tp:treatment-sec></tp:taxon-treatment>
